# Supplementary material for: Measuring functioning and disability using household surveys: metric properties of the brief version of the WHO and World Bank model disability survey
Source: Arch Public Health. 2021 Jul 12;79:128. doi: 10.1186/s13690-021-00654-9 (PMC8273944; doi:10.1186/s13690-021-00654-9)
Supplement: Supplementary file 1 — Additional file 1. [file 13690_2021_654_MOESM1_ESM.xlsx]

## Sheet: Capacity
Dimensionality of the MDS-Capacity Metrics
	Principal Component Analysis of Residuals				Bifactor Analysis of Polychoric Correlations
	Eigenvalue	Percentage Eigenvalue	Cumulative Percentage Eigenvalue	Item	MR*1	MR4	MR2	MR3	MR5	MR6	MR7	MR8	MR9	MR10	SS loadings	Proportion Variance	Cumulative Variance
Sri Lanka	1.57329	15.7329	15.7329	M5002_03	0.69	0.456									7.492	0.749	0.749
	1.46055	14.6055	30.3384	M5004	0.876		0.14	-0.237		-0.106					0.282	0.028	0.777
	1.26816	12.6816	43.02	M5005	0.873	0.189			-0.335						0.279	0.028	0.805
	1.12668	11.2668	54.2868	M5006	0.877		-0.244		0.231						0.215	0.021	0.827
	1.02241	10.2241	64.5109	M5009	0.831					0.289					0.214	0.021	0.848
	0.949628	9.49628	74.0072	M5011	0.933				0.12						0.103	0.01	0.859
	0.90036	9.0036	83.0108	M5013	0.931				0.154		0.168				0.063	0.006	0.865
	0.862482	8.62482	91.6356	M5015_16	0.878	-0.156		0.268							0.006	0.001	0.865
	0.793615	7.93615	99.5717	M5017	0.906			0.289			0.111				0.003	0	0.866
	0.0428265	0.428265	100	M5019	0.836		0.427								0	0	0.866
Chile	1.54214	14.0195	14.0195	c2	0.478		0.317	-0.163	0.236						5.842	0.531	0.531
	1.46079	13.2799	27.2994	c3	0.546		0.527								0.532	0.048	0.579
	1.27685	11.6077	38.9071	c4	0.857	-0.198		-0.217			0.193				0.478	0.043	0.623
	1.12011	10.1828	49.0899	c5	0.677	0.109	0.26		-0.148				0.102		0.43	0.039	0.662
	1.03037	9.36697	58.4568	c6	0.875	-0.232			-0.123	-0.135					0.096	0.009	0.671
	0.976891	8.88083	67.3377	c14	0.725	0.208						0.216			0.08	0.007	0.678
	0.955745	8.68859	76.0263	c16	0.874	-0.284									0.061	0.006	0.683
	0.900916	8.19015	84.2164	c18	0.76	-0.198		0.284			-0.111				0.061	0.006	0.689
	0.862843	7.84403	92.0604	c19_20	0.729	0.465		0.114							0.014	0.001	0.69
	0.835019	7.59108	99.6515	c21	0.629	0.136		0.464							0.005	0	0.691
	0.0383313	0.348467	100	c23	0.75	0.154		-0.205		0.233					0	0	0.691
*MR - Minimum Residuals

## Sheet: Performance
Dimensionality of the MDS-Performance Metrics
	Principal Component Analysis of Residuals				Bifactor Analysis of Polychoric Correlations
	Eigenvalue	Percentage Eigenvalue	Cumulative Percentage Eigenvalue	Item	MR*1	MR4	MR2	MR3	MR5	MR6	MR7	MR8	MR9	MR10	SS loadings	Proportion Variance	Cumulative Variance
Sri Lanka	1.6268	16.268	16.268	M4005_7	0.897		-0.28		-0.109						6.719	0.672	0.672
	1.26418	12.6418	28.9099	M4010_12	0.85	0.382									0.284	0.028	0.7
	1.23029	12.3029	41.2127	M4014	0.886	0.354									0.247	0.025	0.725
	1.14698	11.4698	52.6826	M4021	0.828		-0.136	-0.173				0.158			0.177	0.018	0.743
	1.0199	10.199	62.8815	M4031	0.837		0.345								0.172	0.017	0.76
	0.977618	9.77618	72.6577	M4035	0.763		0.161			-0.229					0.139	0.014	0.774
	0.926299	9.26299	81.9207	M4037	0.916						0.225				0.068	0.007	0.781
	0.881186	8.81186	90.7326	M4040	0.878					0.275					0.03	0.003	0.784
	0.846896	8.46896	99.2015	M4045_47	0.349				0.376						0.012	0.001	0.785
	0.0798464	0.798464	100	M4048	0.841			0.344	0.105						0	0	0.785
Chile	1.48785	14.8785	14.8785	d5 7	0.837	-0.22	0.11	0.131	-0.186			-0.121			5.615	0.561	0.561
	1.38159	13.8159	28.6944	d10_12	0.903	-0.238						0.147			0.453	0.045	0.607
	1.16151	11.6151	40.3095	d14	0.825	-0.164							0.166		0.222	0.022	0.629
	1.09291	10.9291	51.2386	d21	0.689			0.38							0.208	0.021	0.65
	1.04491	10.4491	61.6877	d31	0.804	0.25	-0.191				-0.102				0.16	0.016	0.666
	1.0099	10.099	71.7867	d35	0.637			0.104		0.212					0.064	0.006	0.672
	0.988507	9.88507	81.6718	d37	0.854			-0.151	0.126		0.176				0.049	0.005	0.677
	0.920932	9.20932	90.8811	d40	0.65				0.309						0.039	0.004	0.681
	0.885275	8.85275	99.7339	d46_47	0.43	0.499									0.031	0.003	0.684
	0.0266115	0.266115	100	d45	0.744		0.393								0	0	0.684
*MR - Minimum Residuals
