# Supplementary material for: Measuring functioning and disability using household surveys: metric properties of the brief version of the WHO and World Bank model disability survey
Source: Arch Public Health. 2021 Jul 12;79:128. doi: 10.1186/s13690-021-00654-9 (PMC8273944; doi:10.1186/s13690-021-00654-9)
Supplement: Supplementary file 2 — Additional file 2. [file 13690_2021_654_MOESM2_ESM.zip]

Archive with 11 entries (11 files):
- 1_Start_File_GenericR3.R
- 2_FactorAnalysesR3.R
- 3_PCM_AnalysisR3.R
- 4_DIF_anovaR3.R
- CapacityRecode_ChileR3.R
- CapacityRecode_SriLankaR3.R
- Create_Class_IntervalsR3.r
- DependencyGraphR3.r
- PerformanceRecode_ChileR3.R
- PerformanceRecode_SriLankaR3.R
- ReadMeR3.r
