# Supplementary material for: Measuring functioning and disability using household surveys: metric properties of the brief version of the WHO and World Bank model disability survey
Source: Arch Public Health. 2021 Jul 12;79:128. doi: 10.1186/s13690-021-00654-9 (PMC8273944; doi:10.1186/s13690-021-00654-9)
Supplement: Supplementary file 2 — Additional file 2. [file 13690_2021_654_MOESM2_ESM.zip › 1_Start_File_GenericR3.R]

rm(list = ls())  #clearing the working memory


#########################################Librarie####################################

library(stats)
library(RColorBrewer)
library(polycor)
library(xlsx)
library(eRm)
library(igraph)
library(lordif)
library(foreign)
library(psych)
library(GPArotation)


###################################Data Preparation##################################
# The MDS-Items have in all settings different codes for different type of missing 
# responses that have to be set to NA. This is not reported here to keep the syntax
# neat, but the recoding also very intuitive when facing the data.
# Run only one setting at once, i.e., choose capacity or performance, Chile or Sri Lanka.

dim(data)
names(data)

########################################MDS - Items########################
##Capacity items Chile
MDS_items = c("c2", "c3", "c4", "c5", "c6", "c14", "c16", "c18", "c19", "c20", "c21", "c23")

##Capacity items Sri Lanka
MDS_items = c("M5002", "M5003", "M5004", "M5005", "M5006", "M5009", "M5011", "M5013", "M5015",
               "M5016", "M5017", "M5019")

##Performance Variables Chile
MDS_items = c("d5", "d7", "d10", "d12", "d14", "d21", "d31", "d35", "d37", "d40", "d46", "d47", "d45")

##Performance Variables Sri Lanka
MDS_items = c("M4005", "M4007", "M4048", "M4010", "M4012", "M4014", "M4021", "M4031", "M4035", "M4037",
                   "M4040", "M4045", "M4047")

# dataset to be used for Rasch analysis
data_PCM <- data
apply(data_PCM[,MDS_items], 2, table, useNA="always")

#set all items to start at 0
data_PCM[,MDS_items] <-  data_PCM[,MDS_items]-1

####################################Recoding###############################3
###Source Files for all the sub-analyses *path_syntax* has to be set

#Recoding Capacity Chile
source(file = paste(path_syntax, "CapacityRecode_Chile.r", sep = ""))

#Recoding Capacity Sri Lanka
source(file = paste(path_syntax, "CapacityRecode_SriLanka.r", sep = ""))

#Recoding Performance Chile
source(file = paste(path_syntax, "PerformanceRecode_Chile.r", sep = ""))

#Recoding Performance Sri Lanka
source(file = paste(path_syntax, "PerformanceRecode_SriLanka.r", sep = ""))


#################################Analyses#######################################
#Factor analyses for the Dimensionality
source(file=paste(path_syntax, "2.FactorAnalysesData.r", sep = ""))

#Rasch analysis with Partial Credit Model for polytomous items
source(file=paste(path_syntax, "3.PCM_Analysis.r", sep = ""))

#DIF analysis of residuals using ANOVA
source(file=paste(path_syntax, "4.DIF_anova.r", sep = ""))


 
