# Supplementary material for: Measuring functioning and disability using household surveys: metric properties of the brief version of the WHO and World Bank model disability survey
Source: Arch Public Health. 2021 Jul 12;79:128. doi: 10.1186/s13690-021-00654-9 (PMC8273944; doi:10.1186/s13690-021-00654-9)
Supplement: Supplementary file 2 — Additional file 2. [file 13690_2021_654_MOESM2_ESM.zip › 2_FactorAnalysesR3.R]

#####################Unidimensionality##################################################
#Factor analysis based code to analyse the dimensionality of items. Note that the 
#dimensionality is also tested with the Principal Component Analysis of the Rasch residuals


############### Polychoric correlations#########################################
data_rasch_ordered = data_PCM[,MDS_items]
for(i in 1:length(MDS_items)){
  data_rasch_ordered[,MDS_items[i]] = ordered(data_PCM[,MDS_items[i]])
}


cor_poly_capacity = hetcor(data_rasch_ordered[,MDS_items], use ="pairwise.complete.obs", ML = FALSE, std.err = FALSE)
hist(round(cor_poly_capacity$correlations, 3), xlab="polychoric correlations" )


################## Omega ###############################
# alpha and omega
omega = omega(m = cor_poly_capacity$correlations, nfactors = 1)
str(omega)

omega$alpha
omega$omega.tot


############################ Permuted parallel analysis####################
library(nFactors)
eigenvalues = eigenComputes(x = data_PCM[,MDS_items], use = "pairwise.complete.obs")


# Permutation parallel analysis distribution
parallel_analysis = eigenBootParallel(x = data_PCM[,MDS_items], quantile = 0.95, nboot = 30, option = "permutation",
                                       cor = TRUE, model = "components", use = "pairwise.complete.obs")$quantile


# number of components to retain
results_capacity = nScree(x = eigenvalues, aparallel = parallel_analysis)
n_group_factors = results_capacity$Components$nparallel


###################### Scree plot######################################
plotnScree(results_capacity)


################################ Bi-factor analysis#####################
fa_bifactor = fa(cor_poly_capacity$correlations, n_group_factors + 1, rotate = "bifactor")    # bi-factor model
fa_bifactor1 = fa(cor_poly_capacity$correlations, 1, rotate = "bifactor")                   # single factor model

col_factors = c("black", "blue", "green", "magenta",
                 "deeppink1", "darkorange1", "violet", "firebrick1")


par(col = "black", mar = c(13, 4, 4, 2) + 0.1)
plot(fa_bifactor$loadings[,1], type = "l", ylim = c(-0.5,1), lwd = 1.5, col = "black", xaxt = "n", xlab = "", ylab = "Loadings" )
axis(side = 1, at = 1:length(MDS_items), labels = MDS_items, las = 2)


for(i in 2:ncol(fa_bifactor$loadings)){
  lines(fa_bifactor$loadings[,i], col = col_factors[i], lwd = 1.3)
}

lines(fa_bifactor1$loadings[,1], col = "black", lty = "dotted", lwd = 1.5)  

min(fa_bifactor$loadings[,1] )
max(fa_bifactor$loadings[,1] )


# local dependency based polychoric correlations
fa_resid = factor.residuals(cor_poly_capacity$correlations, fa_bifactor1)
fa_resid2 = fa_resid
diag(fa_resid2) = NA
hist(fa_resid2)


# monotonicity based on rest-scores
for(i in 1:length(MDS_items)){
  data_PCM$health_level = round (apply(data_PCM[,MDS_items[-i]], 1, mean, na.rm = TRUE), 1)
  mosaicplot(formula = data_PCM$health_level ~ data_PCM[,MDS_items[i]], col = palette(), main = MDS_items[i], ylab = "", xlab = "health level")
}


# grouped health level
for(i in 1:length(MDS_items)){
  data_PCM$health_level = round(apply(data_PCM[,MDS_items[-i]]-1, 1, mean, na.rm = TRUE), 0)
   mosaicplot(formula = data_PCM$health_level ~ data_PCM[,MDS_items[i]], col = palette(), main = MDS_items[i], ylab = "", xlab = "health level")
}
