# Supplementary material for: Measuring functioning and disability using household surveys: metric properties of the brief version of the WHO and World Bank model disability survey
Source: Arch Public Health. 2021 Jul 12;79:128. doi: 10.1186/s13690-021-00654-9 (PMC8273944; doi:10.1186/s13690-021-00654-9)
Supplement: Supplementary file 2 — Additional file 2. [file 13690_2021_654_MOESM2_ESM.zip › 3_PCM_AnalysisR3.R]

###PCM syntax########################################################## 
#Partial Credit Model Analysis

set.seed(07122015)
model = PCM(data_PCM[, MDS_items])                                       


##############################Person-Item map###########################
plotPImap(model, sorted = TRUE)


################################Abilities##########################  
# person parameters
set.seed(07122015)
person_parameters = person.parameter(model)

##########################PSI################################
#Person Separation Index
PSIreport = as.numeric(SepRel(person_parameters)[1])


#keeping the data with abilities
person_par =  person_parameters$theta.table 
names(person_par) = c("person_par_capacity", "NAgroup_capacity", "Interpolated_capacity")
table(person_par$Interpolated_capacity, is.na(person_par$person_par_capacity))                                                               

data_persons = cbind(data, person_par )
summary(data_persons$person_par_capacity)

for(i in 1:nrow(data_persons)){
    if(is.na(data_persons[i,"person_par_capacity"])){
      data_persons[i,"person_par_capacity"] = min(data_persons[,"person_par_capacity"], na.rm = TRUE)
    }
  }


Person_Abilities = cbind(person_parameters$thetapar$NAgroup1, person_parameters$se.theta$NAgroup1)
colnames(Person_Abilities) = c("Abil", "SE_Abil")


############################### Item fit########################### 
Itemfit = eRm::itemfit(person_parameters)
table_Itemfit = as.data.frame(cbind(Itemfit$i.fit, Itemfit$i.df, Itemfit$i.outfitMSQ, Itemfit$i.infitMSQ, Itemfit$i.outfitZ, Itemfit$i.infitZ  ) )
names(table_Itemfit) = c("i.fit", "i.df", "i.outfitMSQ", "i.infitMSQ",  "i.outfitZ",  "i.infitZ" )


Sample_Size = nrow(data)
Cut_Infit = 1 + (2/sqrt(Sample_Size))
Cut_Outfit = 1 + (6/sqrt(Sample_Size))

Additional_Row = as.data.frame(rbind(table_Itemfit, rep(NA, ncol(table_Itemfit)), rep(NA,ncol(table_Itemfit))))
Additional_Row = apply(Additional_Row, 2, as.numeric)

Additional_Row[nrow(Additional_Row)-1, 3] = Cut_Outfit
Additional_Row[nrow(Additional_Row)-1, 4] = Cut_Infit
Additional_Row[nrow(Additional_Row), 1] = PSIreport
rownames(Additional_Row) = c(MDS_items, "Smith's Critical Cut-Offs", "PSI") 


##############################ICC curves##########################
#Item Characteristic Curves
PlotICC(model, ask = FALSE)


#####################Difficulty thresholds########################
Thr_PCM = thresholds(model)

Thresholds_Table_Recoded = cbind(Thr_PCM$threshpar, Thr_PCM$se.thresh)
colnames(Thresholds_Table_Recoded) = c("Threshold", "SE Threshold")


##############################LID#####################################
#Local Item Dependency

Residuals_PCM_Recoded = residuals(person_parameters)


#Correlation Plot for Local Dependence
LID=cor(Residuals_PCM_Recoded, use = "pairwise.complete", method = "pearson")
LIDpca = LID # keep dependencies for PCA-analysis

#Call function for the correlation graph
source(paste(path_syntax, "DependencyGraph.r", sep=""))

#########################PCA##########################################
#Principal Component Analysis


PCA = prcomp(LIDpca, center = TRUE, retx = TRUE)
Eigen_Value = eigen(LIDpca)$values
Percentage_Eigen_Value = eigen(LIDpca)$value/sum(eigen(LIDpca)$value)*100 
Cumulative_Percentage_Eigen_Value = cumsum(Percentage_Eigen_Value)
Eigen_Value_Table = cbind(Eigen_Value, Percentage_Eigen_Value, Cumulative_Percentage_Eigen_Value)


barplot(Eigen_Value, main = "capacity metric")
screeplot(PCA, type="lines", main = "capacity metric")


########################Targeting############################

Mean_Difficulty = mean(Thresholds_Table_Recoded[,1], na.rm = TRUE)
SD_Difficulty = sd(Thresholds_Table_Recoded[,1], na.rm = TRUE)
Mean_Resi_Dif = mean(Thresholds_Table_Recoded[,2], na.rm = TRUE)
SD_Resi_Dif = sd(Thresholds_Table_Recoded[,2], na.rm = TRUE)
Target_Difficulty = cbind(Mean_Difficulty, SD_Difficulty, Mean_Resi_Dif, SD_Resi_Dif)

###Abilities  
Mean_Ability = mean(Person_Abilities[,1])
SD_Ability = sd(Person_Abilities[,1])
Mean_Resi_Abil = mean(Person_Abilities[,2])
SD_Resi_Abil= sd(Person_Abilities[,2])
Target_Ability = cbind(Mean_Ability, SD_Ability, Mean_Resi_Abil, SD_Resi_Abil)


Targetting = cbind(rbind(Target_Difficulty, Target_Ability), PSIreport)
rownames(Targetting) = c("Difficulty", "Ability")
colnames(Targetting) = c("Mean", "SD", "Mean Residuals", "SD Residuals", "PSI")
