# Supplementary material for: Measuring functioning and disability using household surveys: metric properties of the brief version of the WHO and World Bank model disability survey
Source: Arch Public Health. 2021 Jul 12;79:128. doi: 10.1186/s13690-021-00654-9 (PMC8273944; doi:10.1186/s13690-021-00654-9)
Supplement: Supplementary file 2 — Additional file 2. [file 13690_2021_654_MOESM2_ESM.zip › 4_DIF_anovaR3.R]

###########################DIF analysis####################################
# Code to run an analysis of differential item functioning (age and sex) on
# the Rasch residuals

# Creates age groups for the age variable in dataset *AgeVar* (needs to be replaced)

data_rasch$age_grp = cut(data_rasch$*AgeVar*, breaks=c(17.5, 39.5, 59.5, 110))
table(data_rasch$age_grp)


Data_DIF = data_rasch
Data_DIF_Analysis = data_PCM[,MDS_items]

DIF_Items = data_rasch
DIFItems = c("age_grp", "sex")  #the DIF variables 

DIF_items = DIF_Items[,DIFItems]
colnames(DIF_items) = c("age_grp", "sex")

DIF_Data = cbind(Data_DIF_Analysis, DIF_items)

# Gets the residuals from the PCM
Res_PCM = Residuals_PCM_recoded

colnames(Res_PCM)[-1] = paste(colnames(Res_PCM)[-1], "_Res", sep = "")
if(substr(Res_PCM[,1], 1, 1)[1] == "P"){
  IN = as.numeric(substr(Res_PCM[,1], 2, nchar(Res_PCM[,-1])))
}else{
  IN = Res_PCM[,1]  
}


# Calls the class interval function to create score groups
source(paste(path_syntax, "Create_Class_Intervals.r", sep = ""))
CI = Class_Intervals(Data_DIF_Analysis, 6)


Data_DIF_Class = cbind(CI, Res_PCM[,-1], DIF_Data[which(rownames(Data_DIF_Analysis)%in%IN == TRUE),] )


PCMn = colnames(Res_PCM)[-1]
DIFn = colnames(DIF_items)

  DIF_aov = list()
  DIF_Item_aov = list()

for(j in 1:length(PCMn)){

  DIF_aov[[j]] = list()
  
for(i in 1:length(DIFn)){ 

     
# Anova of item residual and dif group
      DIF_aov[[j]][[i]] = try(matrix(unlist(summary(
        aov(as.numeric(Data_DIF_Class[,PCMn[j]]) ~ as.factor(Data_DIF_Class[,DIFn[i]]) + as.factor(Data_DIF_Class[,"CI"]) + as.factor(Data_DIF_Class[,DIFn[i]]):as.factor(Data_DIF_Class[,"CI"]))
      )), ncol = 5), silent = TRUE)
  
}  
  DIF_Item_aov[[j]] = do.call(rbind, DIF_aov[[j]])
}

DIF_Class_final = as.matrix(do.call(cbind, DIF_Item_aov))
DIF_Class_final = rbind(rep(NA, ncol(DIF_Class_final)), DIF_Class_final)

# Adds colum and row names
colnames(DIF_Class_final) = rep(c("Df","Sum Sq", "Mean Sq", "F value", "Pr(>F)"), max(j))
rownames(DIF_Class_final) = c("NA", "age", "classinterval1", "age:class interval1", "residuals1", "sex", "class interval2", "sex:class interval2", "residuals")

DIF_Class_final[1, which(colnames(DIF_Class_final)%in%"Df")] = PCMn

# Simplifies the DIF output with only the p-values
DIF_col_remove = which(colnames(DIF_Class_final)%in%c("Df", "Sum Sq", "Mean Sq", "F value"))
DIF_row_remove = which(rownames(DIF_Class_final)%in%"residuals")
Simplified_DIF = DIF_Class_final[-c(1,DIF_row_remove), -DIF_col_remove]
colnames(Simplified_DIF) = PCMn

DIF_simple = rbind(Simplified_DIF, rep(NA, dim(Simplified_DIF)[2]))
DIF_simple[nrow(DIF_simple),c(1, 2, 3)] = c("Bonferroni Corrected P-value", "item*3tests*DIFtests", 0.05/((dim(DIF_items)[2])*3*dim(Data_DIF_Analysis)[2]))
DIF_simple = cbind(rownames(DIF_simple), DIF_simple)

DIF_simple_rev = DIF_simple[-nrow(DIF_simple), -1]

# Bonferroni adjusted cut-off level 
Bonferroni=0.05/((dim(DIF_items)[2])*3*dim(Data_DIF_Analysis)[2])

DIF_simple_rev[ as.numeric(DIF_simple_rev) < Bonferroni ] = "X"
DIF_simple_rev[DIF_simple_rev!="X"] =" "
colnames(DIF_simple_rev) = PCMn
