# Supplementary material for: Measuring functioning and disability using household surveys: metric properties of the brief version of the WHO and World Bank model disability survey
Source: Arch Public Health. 2021 Jul 12;79:128. doi: 10.1186/s13690-021-00654-9 (PMC8273944; doi:10.1186/s13690-021-00654-9)
Supplement: Supplementary file 2 — Additional file 2. [file 13690_2021_654_MOESM2_ESM.zip › CapacityRecode_ChileR3.R]

MDS_items_in = MDS_items[which(MDS_items %in%c("c6", "c18") == FALSE)]

for(i in 1:length(MDS_items_in)){
  data_PCM[which(data_PCM[,MDS_items_in[i]] == 2),MDS_items_in[i]] = 1
  data_PCM[which(data_PCM[,MDS_items_in[i]] == 3),MDS_items_in[i]] = 2
  data_PCM[which(data_PCM[,MDS_items_in[i]] == 4),MDS_items_in[i]] = 2
}

data_PCM[,"c19_20"] = rowSums(data_PCM[,c("c19", "c20")], na.rm = TRUE)

#this was a strategy working quite well for the testlet 
data_PCM[which(data_PCM[,"c19_20"] == 0), "c19_20"] = 0
data_PCM[which(data_PCM[,"c19_20"] == 1), "c19_20"] = 1
data_PCM[which(data_PCM[,"c19_20"] == 2), "c19_20"] = 1
data_PCM[which(data_PCM[,"c19_20"] == 3), "c19_20"] = 2
data_PCM[which(data_PCM[,"c19_20"] == 4), "c19_20"] = 2


vars_recode2 = c("c6")
for(i in 1:length(vars_recode2)){
  data_PCM[which(data_PCM[,vars_recode2[i]] == 2), vars_recode2[i]] = 1
  data_PCM[which(data_PCM[,vars_recode2[i]] == 3), vars_recode2[i]] = 1
  data_PCM[which(data_PCM[,vars_recode2[i]] == 4), vars_recode2[i]] = 2
}


data_PCM[which(data_PCM[,"c18"] == 0), "c18"] = 0
data_PCM[which(data_PCM[,"c18"] == 1), "c18"] = 1
data_PCM[which(data_PCM[,"c18"] == 2), "c18"] = 1
data_PCM[which(data_PCM[,"c18"] == 3), "c18"] = 1
data_PCM[which(data_PCM[,"c18"] == 4), "c18"] = 2

MDS_items=c("c2", "c3", "c4", "c5", "c6", "c14", "c16", "c18", "c19_20", "c21", "c23")
