# Supplementary material for: Measuring functioning and disability using household surveys: metric properties of the brief version of the WHO and World Bank model disability survey
Source: Arch Public Health. 2021 Jul 12;79:128. doi: 10.1186/s13690-021-00654-9 (PMC8273944; doi:10.1186/s13690-021-00654-9)
Supplement: Supplementary file 2 — Additional file 2. [file 13690_2021_654_MOESM2_ESM.zip › CapacityRecode_SriLankaR3.R]

   vars = MDS_items[-which(MDS_items%in%c("M5002", "M5003"))]
   for(i in 1:length(vars)){
        data_PCM[which(data_PCM[,vars[i]] == 2),vars[i]] = 1
        data_PCM[which(data_PCM[,vars[i]] == 3),vars[i]] = 2
        data_PCM[which(data_PCM[,vars[i]] == 4),vars[i]] = 2
        }
  

     data_PCM[,"M5015_16"] = rowSums(data_PCM[,c("M5015", "M5016")], na.rm = TRUE)
     data_PCM[,"M5002_03"] = rowSums(data_PCM[,c("M5002", "M5003")], na.rm = TRUE)

#radical recoding strategy for reason of misfit: either a problem or not
     data_PCM[which(data_PCM[,"M5002_03"] == 0), "M5002_03"] = 0
     data_PCM[which(data_PCM[,"M5002_03"] == 1), "M5002_03"] = 0
     data_PCM[which(data_PCM[,"M5002_03"] == 2), "M5002_03"] = 0
     data_PCM[which(data_PCM[,"M5002_03"] == 3), "M5002_03"] = 0
     data_PCM[which(data_PCM[,"M5002_03"] == 4), "M5002_03"] = 0
     data_PCM[which(data_PCM[,"M5002_03"] == 5), "M5002_03"] = 1
     data_PCM[which(data_PCM[,"M5002_03"] == 6), "M5002_03"] = 1
     data_PCM[which(data_PCM[,"M5002_03"] == 7), "M5002_03"] = 1
     data_PCM[which(data_PCM[,"M5002_03"] == 8), "M5002_03"] = 1
     
      


  MDS_items = c("M5002_03", "M5004", "M5005", "M5006", "M5009", "M5011", "M5013", "M5015_16", "M5017", "M5019")
