# Supplementary material for: Measuring functioning and disability using household surveys: metric properties of the brief version of the WHO and World Bank model disability survey
Source: Arch Public Health. 2021 Jul 12;79:128. doi: 10.1186/s13690-021-00654-9 (PMC8273944; doi:10.1186/s13690-021-00654-9)
Supplement: Supplementary file 2 — Additional file 2. [file 13690_2021_654_MOESM2_ESM.zip › Create_Class_IntervalsR3.r]

# Makes balanced score groups, i.e. groups of most equal size possible aggregating similar scores, 
# score groups cannot be split across intervals.

Class_Intervals = function(x, breaks){

  
# Get the residuals
Res_PCM = Residuals_PCM_ordered[,-1]
Col_Res_PCM = Residuals_PCM_ordered[,1]


if(substr(Col_Res_PCM,1,1)[1] == "P"){
  
  IN = as.numeric(substr(Col_Res_PCM, 2, nchar(as.character(Col_Res_PCM))))

  }else{
  
  IN = Col_Res_PCM 
}


T = rowSums(x[which(rownames(x)%in%IN == TRUE),], na.rm = TRUE)


S = quantile(T, probs = seq(0,1, 1/breaks), na.rm = TRUE)
N = breaks - 1
vec = c("<", "<=")
lst = lapply(numeric(N), function(x) vec)
Gri = as.matrix(expand.grid(lst))
Grid = cbind(Gri, rep("<=", nrow(Gri)))
Mat = matrix(rep(S[2:(breaks + 1)], nrow(Grid)), nrow = nrow(Grid), byrow = TRUE)


P = function(x, y){return(paste(x, y, sep = ""))}

Intervals = matrix(mapply(P, Grid, Mat), ncol = breaks, byrow = FALSE)

Dmat = matrix(rep(T, nrow(Grid)), nrow = nrow(Grid), byrow = TRUE)

Detect = function(x, y){

  Dbound = outer(x, y, paste)
  Eval_Pars = function(Z){eval(parse(text = Z))}
  Where = apply(Dbound, c(1,2), Eval_Pars)
  Position = function(x){return(min(which(x%in%1), na.rm = TRUE))}
  return(apply(Where, 1, Position))
  
}

what=list()
for(i in 1:nrow(Dmat)){
  what[[i]] = Detect(Dmat[i,], Intervals[i,])
}

sol = do.call(rbind, what)
k = apply(sol, 1, table)


if(class(k) == "matrix"){
  Grouping = min(which(apply(k, 2, var) == min(apply(k, 2, var, na.rm = TRUE))))
}else{
  take_in = which(lapply(k, length) == breaks)
  K = k[take_in]
  Grouping = take_in[min(which(lapply(K, var) == min(unlist(lapply(K, var, na.rm = TRUE)))  ))  ]
}

CI = sol[Grouping,]  

return(CI)

}
