# Supplementary material for: Measuring functioning and disability using household surveys: metric properties of the brief version of the WHO and World Bank model disability survey
Source: Arch Public Health. 2021 Jul 12;79:128. doi: 10.1186/s13690-021-00654-9 (PMC8273944; doi:10.1186/s13690-021-00654-9)
Supplement: Supplementary file 2 — Additional file 2. [file 13690_2021_654_MOESM2_ESM.zip › DependencyGraphR3.r]

#Function to visualize the dependencies using igraph

LID[which(LID < 0.2)] = 0

Row_LID = list()
Unique_LID = list()

for(i in 1:(dim(LID)[2] - 1)){
  if(mean(LID[i, c((i+1):ncol(LID))])!=0){
    Row_LID[[i]] = (paste(colnames(LID)[i], "---", paste(rownames(LID)[i + which(LID[i, c((i+1):ncol(LID))]!=0)], collapse=":"), ",", sep = ""))
    Unique_LID[[i]] = (paste(colnames(LID)[i], ",", paste(rownames(LID)[i + which(LID[i, c((i+1):ncol(LID))]!=0)], collapse=","), ",", sep = ""))
  }
}  

Add = do.call(rbind, Row_LID)
Unique = do.call(rbind, Unique_LID)

if(length(Add) != 0){
  
  Last_Add = Add[dim(Add)[1]]
  Last_Add_No_Comma = substr(Last_Add, 1, nchar(Last_Add)-1)
  OK = c(Add[1:dim(Add)[1]-1], Last_Add_No_Comma)
  
  
  Values = unlist(strsplit(OK, ","))
 
  Data_LID = eval(parse(text = paste("graph.formula(", paste(Values, collapse = ","), ")", sep = "") ))
  
  Last_Unique = Unique[dim(Unique)[1]]
  Last_Unique_No_Comma = substr(Last_Unique, 1, nchar(Last_Unique) - 1)
  Ok_Unique = c(Unique[1:dim(Unique)[1]-1], Last_Unique_No_Comma)
  
  Strsplit_Unique = unlist(strsplit(Ok_Unique, ","))
  
  Data_Names = unique(Strsplit_Unique)
  
  plot(Data_LID, layout = layout.kamada.kawai, vertex.label = V(Data_LID)$name, vertex.size=25, main = "Local Dependendencies",
       vertex.color = "lightgrey", vertex.label.color = "black", edge.color = "black")
  

  }else{
  
  plot(0, 0, col = "white", bty = "n", xaxt = "n", yaxt = "n", xlab = "", ylab = "")
  text(-0.25, 0, "No LID found!", col = "blue", cex = 1.4)
  
}
