# Supplementary material for: Measuring functioning and disability using household surveys: metric properties of the brief version of the WHO and World Bank model disability survey
Source: Arch Public Health. 2021 Jul 12;79:128. doi: 10.1186/s13690-021-00654-9 (PMC8273944; doi:10.1186/s13690-021-00654-9)
Supplement: Supplementary file 2 — Additional file 2. [file 13690_2021_654_MOESM2_ESM.zip › PerformanceRecode_ChileR3.R]

  vars_recode = MDS_items[-which(MDS_items%in%c("d21", "d31", "d35", "d40", "d45", "d5", "d7", "d10", "d12"))]
  
  for(i in 1:length(vars_recode)){
    data_PCM[which(data_PCM[,vars_recode[i]] == 2), vars_recode[i]] = 1
    data_PCM[which(data_PCM[,vars_recode[i]] == 3), vars_recode[i]] = 2
    data_PCM[which(data_PCM[,vars_recode[i]] == 4), vars_recode[i]] = 2
  }

  
  data_PCM[which(data_PCM[, "d40"] == 0), "d40"] = 0
  data_PCM[which(data_PCM[, "d40"] == 1), "d40"] = 1
  data_PCM[which(data_PCM[, "d40"] == 2), "d40"] = 1
  data_PCM[which(data_PCM[, "d40"] == 3), "d40"] = 1
  data_PCM[which(data_PCM[, "d40"] == 4), "d40"] = 2
  
  
  data_PCM[which(data_PCM[, "d31"] == 0), "d31"] = 0
  data_PCM[which(data_PCM[, "d31"] == 1), "d31"] = 1
  data_PCM[which(data_PCM[, "d31"] == 2), "d31"] = 1
  data_PCM[which(data_PCM[, "d31"] == 3), "d31"] = 1
  data_PCM[which(data_PCM[, "d31"] == 4), "d31"] = 2
  
  
  data_PCM[which(data_PCM[, "d45"] == 0), "d45"] = 0
  data_PCM[which(data_PCM[, "d45"] == 1), "d45"] = 1  
  data_PCM[which(data_PCM[, "d45"] == 2), "d45"] = 1
  data_PCM[which(data_PCM[, "d45"] == 3), "d45"] = 1
  data_PCM[which(data_PCM[, "d45"] == 4), "d45"] = 2
    
  
  data_PCM[, "d46_47"] = rowSums(data_PCM[, paste("d", 46:47, sep = "")], na.rm = TRUE)
  
  data_PCM[which(data_PCM[, "d46_47"] == 4), "d46_47"] = 3
  
  data_PCM[, "d5_7"] = rowSums(data_PCM[, c("d5", "d7")], na.rm = TRUE)
  data_PCM[, "d10_12"] = rowSums(data_PCM[, c("d10", "d12")], na.rm = TRUE)

  
  MDS_items = c("d5_7", "d10_12", "d14", "d21", "d31", "d35", "d37", "d40", "d46_47", "d45")
  
  
