# Supplementary material for: Measuring functioning and disability using household surveys: metric properties of the brief version of the WHO and World Bank model disability survey
Source: Arch Public Health. 2021 Jul 12;79:128. doi: 10.1186/s13690-021-00654-9 (PMC8273944; doi:10.1186/s13690-021-00654-9)
Supplement: Supplementary file 2 — Additional file 2. [file 13690_2021_654_MOESM2_ESM.zip › PerformanceRecode_SriLankaR3.R]

vars1 = c("M4048", "M4014",  "M4021", "M4031", "M4035", "M4037", "M4040")
  
   for(i in 1:length(vars1)){
       data_PCM[which(data_PCM[,vars1[i]] == 2),vars1[i]] = 1
       data_PCM[which(data_PCM[,vars1[i]] == 3),vars1[i]] = 2
       data_PCM[which(data_PCM[,vars1[i]] == 4),vars1[i]] = 2
   }

  
  data_PCM[,"M4045_47"] = rowSums(data_PCM[,paste("M40", c(45,47), sep = "")], na.rm = TRUE)
  

  data_PCM[which(data_PCM[, "M4045_47"] == 0),"M4045_47"] = 0
  data_PCM[which(data_PCM[, "M4045_47"] == 1),"M4045_47"] = 0
  data_PCM[which(data_PCM[, "M4045_47"] == 2),"M4045_47"] = 1
  data_PCM[which(data_PCM[, "M4045_47"] == 3),"M4045_47"] = 1
  data_PCM[which(data_PCM[, "M4045_47"] == 4),"M4045_47"] = 1
  data_PCM[which(data_PCM[, "M4045_47"] == 5),"M4045_47"] = 2
  data_PCM[which(data_PCM[, "M4045_47"] == 6),"M4045_47"] = 2
  data_PCM[which(data_PCM[, "M4045_47"] == 7),"M4045_47"] = 2
  data_PCM[which(data_PCM[, "M4045_47"] == 8),"M4045_47"] = 2
  
  MDS_items = c("M4005", "M4007", "M4048", "M4010", "M4012", "M4014", "M4021", "M4031", "M4035", "M4037",
                     "M4040", "M4045_47")
  
  
   #requires a testlet for M4005 & M4007
  
   data_PCM[,"M4005_7"] = rowSums(data_PCM[,paste("M400", c(5,7), sep = "")], na.rm = TRUE)
   data_PCM[,"M4010_12"] = rowSums(data_PCM[,paste("M40", c(10,12), sep = "")], na.rm = TRUE)
   MDS_items = c("M4005_7","M4048", "M4010_12", "M4014", "M4021", "M4031", "M4035", "M4037",
                      "M4040", "M4045_47")
  
