# Supplementary material for: Measuring functioning and disability using household surveys: metric properties of the brief version of the WHO and World Bank model disability survey
Source: Arch Public Health. 2021 Jul 12;79:128. doi: 10.1186/s13690-021-00654-9 (PMC8273944; doi:10.1186/s13690-021-00654-9)
Supplement: Supplementary file 2 — Additional file 2. [file 13690_2021_654_MOESM2_ESM.zip › ReadMeR3.r]

# *Note*:

# This is a generic file including the syntax to run the analyses of the Brief-MDS reported in 
# the article. 
# All MDS metric analyses: capacity, performance in Chile and Sri Lanka were run in similar
# fashion. 
# In practice each analysis had its own set of files. For simplicity, as the fundamental 
# methods did not differ across settings, all is summarized in one set of R-syntax file. 


# As R is a software that evolves. Changes can occur which may require fixing some code lines 
# in the future. Also the original syntax that is reported here dates 2014-2015, 
# meaning some MDS-analysis strategies have been somewhat adapted now in 2021. 
# The corresponding author can be contacted for more information.
# But, the core of the metric analyses has not changed.

# Despite seed to control for randomness in some processes, it is known that results may differ 
# somewhat given different operating systems.

# The variables (labels) included and the recoding and aggregating strategies varies across settings.
# The different variable are listed separately in this files using the labels of the datasets.
# The recoding strategies for the short versions are saved in different files to source from the start
# file.


# the analysis starts and requires only to open 1_Start_File_Generic.r 

# Example to calibrate the brief performance items for Chile

# keep only the relevant variables that are on Line 59 
# and run the related recoding file Line 82.
# run the rest.
# Note if running the code, nothing will be saved
# add write.csv() or pdf() were relevant.

# The corresponding author can be reached for more information and support.
